# Supplementary material for: Epidemiological characteristics of imported acute infectious diseases in Guangzhou, China, 2005–2019
Source: PLoS Negl Trop Dis. 2022 Dec 6;16(12):e0010940. doi: 10.1371/journal.pntd.0010940 (PMC9725138; doi:10.1371/journal.pntd.0010940)
Supplement: S1 Table — (XLSX) [file pntd.0010940.s001.xlsx]

## Sheet: Sheet1
S1 Table. The number of total reported cases and imported cases of dengue in Guangzhou, 2005-2019.
Year	Number of reported cases	Number of imported cases
2005	5	3
2006	765	5
2007	30	3
2008	6	7
2009	8	5
2010	67	12
2011	41	19
2012	154	16
2013	1265	24
2014	37359	36
2015	100	31
2016	244	45
2017	941	71
2018	1295	117
2019	1655	294
