# Supplementary material for: Epidemiological characteristics of imported acute infectious diseases in Guangzhou, China, 2005–2019
Source: PLoS Negl Trop Dis. 2022 Dec 6;16(12):e0010940. doi: 10.1371/journal.pntd.0010940 (PMC9725138; doi:10.1371/journal.pntd.0010940)
Supplement: S2 Table — (XLSX) [file pntd.0010940.s002.xlsx]

## Sheet: Sheet1
S2 Table. The distribution of original countries of all imported cases in Guangzhou, 2005-2019.
Diseases	Asia					Africa						North America	Oceania	South America	Europe	Unknown
	Southeast Asia	East Asia	South Asia	West Asia		North Africa	Central Africa	South Africa	West Africa	East Africa	Unknown
Dengue	564	1	66	2		2	1	4	17	6	0	2	11	1	1	10
Malaria	10	0	4	2		2	17	12	65	6	7	0	0	0	0	2
Influenza A (H1N1)pdm09#	7	4	1	1		1	0	1	1	0	0	7	9	0	0	10
Hepatitis E	5	23	4	0		0	0	0	1	0	0	0	0	0	2	1
Influenza*	0	27	0	0		0	0	0	0	0	0	0	0	0	0	1
Chicken pox	5	11	1	0		0	0	0	0	0	0	1	0	0	0	0
Other infectious diarrhea	2	11	0	0		0	0	0	0	0	0	0	0	0	1	1
Chikungunya	5	0	6	0		0	1	0	0	1	1	0	0	0	0	0
Gonorrhea	0	9	0	0		0	0	0	0	0	0	1	0	0	0	3
Hepatitis A	2	7	1	1		0	0	0	0	0	1	0	0	0	0	0
Hand foot mouth disease	0	9	0	0		0	0	0	0	0	0	0	0	0	0	0
Mumps	0	5	0	0		0	0	0	0	0	0	0	0	0	0	0
Measles	1	2	0	0		0	0	0	0	1	0	0	0	0	0	0
Zika	0	0	1	0		0	0	0	0	0	0	0	0	2	0	0
Cholera	0	0	1	0		0	0	0	1	0	0	0	0	0	0	0
Acute hemorrhagic conjunctivitis	2	0	0	0		0	0	0	0	0	0	0	0	0	0	0
Bacillary dysentery	1	1	0	0		0	0	0	0	0	0	0	0	0	0	0
Epidemic hemorrhagic fever	1	0	0	0		0	0	0	0	0	0	0	0	0	0	0
Leptospirosis	0	1	0	0		0	0	0	0	0	0	0	0	0	0	0
Typhoid or paratyphoid fever	0	0	0	1		0	0	0	0	0	0	0	0	0	0	0
Scarlet fever	0	1	0	0		0	0	0	0	0	0	0	0	0	0	0
Scrub typhus	0	1	0	0		0	0	0	0	0	0	0	0	0	0	0
# The cases were imported during the 2009 pandemic period.
* The cases were imported in 2005, 2012 and 2017.
